# Supplementary material for: Maternal Epigenetic Dysregulation as a Possible Risk Factor for Neurodevelopmental Disorders
Source: Genes (Basel). 2023 Feb 25;14(3):585. doi: 10.3390/genes14030585 (PMC10048308; doi:10.3390/genes14030585)
Supplement: Supplementary file 1 [file genes-14-00585-s001.zip]

Archive with 1 entries (1 files):
- genes-2138628-supplementary.xlsx
