# Supplementary material for: Maternal Epigenetic Dysregulation as a Possible Risk Factor for Neurodevelopmental Disorders
Source: Genes (Basel). 2023 Feb 25;14(3):585. doi: 10.3390/genes14030585 (PMC10048308; doi:10.3390/genes14030585)
Supplement: Supplementary file 1 [file genes-14-00585-s001.zip › genes-2138628-supplementary.xlsx]

## Sheet: Table S1
Table S1: Environmental risks questionnaire relative to pregnancy and life span
VARIABLE	YES/NO
ACTIVE SMOKING
PASSIVE SMOKING
ALCOOL CONSUMPTION
DRUG USE
THREATENED MISCARRIAGE
OBSTETRIC COMPLICATIONS_MOTHER
OBSTETRIC COMPLICATIONS_NEWBORN
PREGNANCY DURATION
TOXIC AGENT EXPOSURE
WEIGHT AT BIRTH OF THE CHILD
FAMILY HISTORY OF NEUROPSYCHIATRIC DISORDERS
AUTOIMMUNE/ INFLAMMATORY DISEASES
INFECTIONS
PSYCHOLOGICAL TRAUMA
